# Supplementary material for: The manufacture of the Baskerville typographic punches: the versatile chaîne opératoire of an 18th-century printing workshop
Source: NPJ Herit Sci. 2026 Apr 14;14(1):246. doi: 10.1038/s40494-026-02504-9 (PMC13079102; doi:10.1038/s40494-026-02504-9)
Supplement: Supplementary file 2 — Supplementary materials 2 [file 40494_2026_2504_MOESM2_ESM.zip]

Archive with 14 entries (13 files):
- Supplementary materials 2/
- Supplementary materials 2/Supplementary Movie 1.mkv
- Supplementary materials 2/Supplementary Movie 10.mkv
- Supplementary materials 2/Supplementary Movie 11.mkv
- Supplementary materials 2/Supplementary Movie 12.mkv
- Supplementary materials 2/Supplementary Movie 2.mkv
- Supplementary materials 2/Supplementary Movie 3.mkv
- Supplementary materials 2/Supplementary Movie 4.mkv
- Supplementary materials 2/Supplementary Movie 5.mkv
- Supplementary materials 2/Supplementary Movie 6.mkv
- Supplementary materials 2/Supplementary Movie 7.mkv
- Supplementary materials 2/Supplementary Movie 8.mkv
- Supplementary materials 2/Supplementary Movie 9.mkv
- Supplementary materials 2/Supplementary Note 1. mCT movie captions.pdf
